# Supplementary material for: Optimization of Pressurized Liquid Extraction (PLE) Parameters for Extraction of Bioactive Compounds from Moringa oleifera Leaves and Bioactivity Assessment
Source: Int J Mol Sci. 2024 Apr 24;25(9):4628. doi: 10.3390/ijms25094628 (PMC11083225; doi:10.3390/ijms25094628)
Supplement: Supplementary file 1 [file ijms-25-04628-s001.zip]

Archive with 1 entries (1 files):
- ijms-2951033-supplementary.pdf
